# Supplementary material for: Factors associated with financial risk due to health spending in Argentina
Source: Health Policy Plan. 2024 Jun 21;39(7):683–92. doi: 10.1093/heapol/czae051 (PMC11308619; doi:10.1093/heapol/czae051)
Supplement: czae051_Supp [file czae051_supp.zip]

Archive with 1 entries (1 files):
- Supp. Material.xlsx
