# Supplementary material for: Factors associated with financial risk due to health spending in Argentina
Source: Health Policy Plan. 2024 Jun 21;39(7):683–92. doi: 10.1093/heapol/czae051 (PMC11308619; doi:10.1093/heapol/czae051)
Supplement: czae051_Supp [file czae051_supp.zip › Supp. Material.xlsx]

## Sheet: Table A1 (Brant test)
Table A1: Parallel trend assumption check using Brant test (Brant 1990)
										Specification I						Specification II
														P-value						P-value
All										148.27				0.000		158.6				0.000
Household composition
Prop. of members above 65 YOA										2.2				0.531		1.98				0.577
Household head above 65 YOA										10.65				0.014		10.51				0.015
Household size										8.64				0.034		12.15				0.007
Household size squared										9.53				0.023		11.22				0.011
Prop. of member with long term difficulties										0.74				0.865		0.94				0.815
Prop. of members under 5 YOA										0.9				0.825		0.85				0.837
Female household head (Base: male)										0.89				0.827		0.81				0.846
Health insurance
Prop. of members with PAMI										12.67				0.005		7.55				0.056
Prop. of members with non-profit mandatory insurance										10.54				0.014		2.78				0.428
Prop. of members with for-profit mandatory insurance										5.34				0.149		1.95				0.584
Prop. of members with voluntary insurance										10.5				0.015		6.49				0.09
Expenditure/income quintile per EA. Base category: 1st quintile
2nd quintile										6.86				0.077		1.47				0.689
3rd quintile										7.58				0.056		12.19				0.007
4th quintile										6.91				0.075		9.24				0.026
5th quintile										10.01				0.018		12.59				0.006
Household head economic status. Base category: Employed
Unemployed										0.47				0.926		1.25				0.741
Inactive										2.3				0.512		1.67				0.644
Region. Base category: Greater Buenos Aires
Pampeana										1.87				0.6		1.83				0.609
Northwest										1.89				0.595		4.05				0.256
Northeast										4.02				0.26		3.98				0.264
Cuyo										2.43				0.488		2.19				0.535
Patagonia										3.27				0.352		4.09				0.252
Household educational environment. Base category: very low
Low										0.7				0.873		0.45				0.929
Medium										0.38				0.945		0.16				0.984
High										7.7				0.053		4.7				0.195
Very high										4.45				0.217		3.06				0.382
Note. The test of the model was performed with 78 degrees of freedom, and the test for each coefficient was conducted with 3 degrees of freedom.

## Sheet: Tables A2-A5 (Robustnes checks)
Table A2: Logit Model: Specification I (Same variables as models in main results)
				0% and 10%			10% and 15%						15% and 20%							20% and 25%
				Coef.		SE		Coef.		SE				Coef.			SE				Coef.				SE
Household composition
Prop. of members above 65 YOA				2.602***		-0.561		2.220***		-0.58				1.514			-0.481				1.438				-0.543
Household head above 65 YOA				0.86		-0.143		1.197		-0.236				1.712**			-0.4				1.839**				-0.52
Household size				1.671***		-0.142		1.778***		-0.197				1.525***			-0.202				1.651***				-0.288
Household size squared				0.944***		-0.0102		0.940***		-0.0128				0.955***			-0.0158				0.942**				-0.022
Prop. of member with long term difficulties				2.768***		-0.318		2.684***		-0.353				2.698***			-0.422				2.761***				-0.525
Female household head (Base: male)				1.221***		-0.0853		1.178*		-0.102				1.112			-0.115				1.197				-0.153
Prop. of members under 5 YOA				0.789**		-0.0726		0.806*		-0.0991				0.846			-0.137				0.873				-0.19
Health insurance
Prop. of members with PAMI				1.008		-0.141	0.846			-0.143			0.796				-0.157			0.776					-0.18
Prop. of members with non-profit mandatory insurance				1.009		-0.104	0.747**			-0.0987			0.716**				-0.118			0.687*					-0.141
Prop. of members with for-profit mandatory insurance				0.793		-0.146	0.546**			-0.132			0.454**				-0.142			0.405**					-0.175
Prop. of members with voluntary insurance				0.746*		-0.116	0.457***			-0.0957			0.504***				-0.125			0.332***					-0.0959
Expenditure quintile per EA. Base category: 1st quintile
2nd quintile				1.866***		-0.25	1.875***			-0.311			1.566**				-0.327			1.43					-0.367
3rd quintile				2.429***		-0.332	2.812***			-0.468			3.078***				-0.65			2.893***					-0.752
4th quintile				3.036***		-0.433	3.297***			-0.563			3.742***				-0.793			3.200***					-0.824
5th quintile				4.867***		-0.744	5.820***			-1.076			7.320***				-1.678			7.433***					-2.064
Household head economic status. Base category: Employed
Unemployed				1.642**		-0.318	1.226			-0.301			1.088				-0.327			0.714					-0.246
Inactive				1.475***		-0.139	1.527***			-0.18			1.706***				-0.24			1.744***					-0.313
Region. Base category: Greater Buenos Aires
Pampeana				1.137		-0.1	1.172			-0.129			1.169				-0.154			1.076					-0.173
Northwest				1.379***		-0.126	1.240*			-0.143			1.173				-0.164			1.026					-0.175
Northeast				0.974		-0.112	0.965			-0.139			1.097				-0.189			0.908					-0.195
Cuyo				1.441***		-0.152	1.650***			-0.213			1.464**				-0.234			1.441*					-0.273
Patagonia				0.668***		-0.0731	0.776*			-0.106			0.806				-0.129			0.805					-0.152
Household educational environment. Base category: very low
Low				0.932		-0.109	0.876			-0.121			0.857				-0.138			0.914					-0.179
Medium				0.722**		-0.0942	0.635***			-0.0988			0.668**				-0.125			0.725					-0.166
High				0.621***		-0.096	0.553***			-0.104			0.493***				-0.115			0.480***					-0.136
Very high				0.551***		-0.0943	0.543***			-0.111			0.490***				-0.12			0.407***					-0.13
Constant term				0.0122***		-0.00303	0.00696***			-0.00223			0.00562***				-0.00219			0.00339***					-0.00166
Observations				21523			21523						21523							21523
Note. Standard deviation in parentheses. Parameters expressed as OR. Abbreviations: EA = equivalent adult. ∗p<0.1; ∗∗p<0.05; ∗∗∗p<0.01.
Table A3: Logit Model: Specification II (Same variables as models in main results)
				0% and 10%			10% and 15%						15% and 20%							20% and 25%
Coef.						SE	Coef.			SE			Coef.				SE			Coef.					SE
Household composition
Prop. of members above 65 YOA				2.894***		-0.618		2.740***		-0.713				1.964**			-0.621				1.976*				-0.738
Household head above 65 YOA				0.831		-0.137		1.152		-0.227				1.596**			-0.374				1.701*				-0.481
Household size				1.449***		-0.12		1.464***		-0.158				1.212			-0.158				1.271				-0.214
Household size squared				0.950***		-0.00996		0.948***		-0.0125				0.966**			-0.0155				0.956**				-0.0213
Prop. of member with long term difficulties				2.737***		-0.309		2.624***		-0.338				2.666***			-0.405				2.719***				-0.5
Female household head (Base: male)				1.215***		-0.0838		1.176*		-0.101				1.118			-0.115				1.201				-0.152
Prop. of members under 5 YOA				0.812**		-0.0745		0.823		-0.102				0.868			-0.142				0.89				-0.198
Health insurance
Prop. of members with PAMI				1.083		-0.151	0.974			-0.163			0.941				-0.183			0.958					-0.216
Prop. of members with non-profit mandatory insurance				1.231**		-0.123	1.032			-0.131			1.033				-0.165			1.053					-0.205
Prop. of members with for-profit mandatory insurance				1.101		-0.202	0.89			-0.214			0.792				-0.247			0.767					-0.33
Prop. of members with voluntary insurance				1.019		-0.155	0.702*			-0.146			0.812				-0.198			0.573**					-0.162
Income quintile per EA. Base category: 1st quintile
2nd quintile				0.934		-0.11	0.911			-0.134			0.929				-0.168			0.941					-0.207
3rd quintile				1.011		-0.126	0.771			-0.123			0.688**				-0.127			0.596**					-0.134
4th quintile				1.244*		-0.161	1.068			-0.172			1.118				-0.219			0.932					-0.224
5th quintile				1.17		-0.168	0.822			-0.15			0.878				-0.192			0.781					-0.199
Household head economic status. Base category: Employed
Unemployed				1.473**		-0.275	1.026			-0.246			0.891				-0.265			0.568*					-0.194
Inactive				1.403***		-0.131	1.421***			-0.165			1.580***				-0.216			1.604***					-0.28
Region. Base category: Greater Buenos Aires
Pampeana				1.129		-0.0985	1.164			-0.127			1.16				-0.152			1.072					-0.17
Northwest				1.236**		-0.111	1.067			-0.121			0.981				-0.136			0.851					-0.144
Northeast				0.802**		-0.0895	0.759**			-0.107			0.841				-0.141			0.696*					-0.145
Cuyo				1.413***		-0.147	1.581***			-0.202			1.405**				-0.221			1.381*					-0.256
Patagonia				0.669***		-0.0733	0.801			-0.11			0.83				-0.131			0.847					-0.157
Household educational environment. Base category: very low
Low				1.016		-0.118	0.975			-0.133			0.968				-0.154			1.039					-0.2
Medium				0.889		-0.114	0.826			-0.127			0.901				-0.164			0.989					-0.217
High				0.859		-0.13	0.844			-0.156			0.797				-0.181			0.808					-0.221
Very high				0.825		-0.139	0.943			-0.19			0.907				-0.219			0.807					-0.252
Constant				0.0302***		-0.00739	0.0221***			-0.007			0.0196***				-0.00752			0.0122***					-0.00591
Observations				21523			21523						21523							21523
Note. Standard deviation in parentheses. Parameters expressed as OR. Abbreviations: EA = equivalent adult. ∗p<0.1; ∗∗p<0.05; ∗∗∗p<0.01.
Table A4: Ordered Logit Model: Specification I (Houshold head with long term difficulties variable added)
				0% and 10%			10% and 15%						15% and 20%							20% and 25%
				Coef.		SE		Coef.		SE				Coef.			SE				Coef.				SE
Household composition
Prop. of members above 65 YOA				2.499***		-0.54		2.221***		-0.577				1.764*			-0.572				1.732				-0.668
Household head above 65 YOA				0.884		-0.149		1.184		-0.235				1.495*			-0.353				1.614*				-0.469
Household size				1.676***		-0.142		1.809***		-0.191				1.581***			-0.21				1.664***				-0.279
Household size squared				0.944***		-0.0102		0.938***		-0.0121				0.952***			-0.016				0.944***				-0.02
Prop. of member with long term difficulties				3.001***		-0.614		2.873***		-0.66				2.627***			-0.743				2.989***				-1.056
Household head with long term difficulties				0.915		-0.148		0.945		-0.172				1.093			-0.248				1.025				-0.291
Female household head (Base: male)				1.222***		-0.0844		1.180*		-0.101				1.137			-0.117				1.264*				-0.169
Prop. of members under 5 YOA				0.789***		-0.0725		0.789**		-0.0932				0.834			-0.141				0.889				-0.218
Health insurance
Prop. of members with PAMI				1.021		-0.141	0.871			-0.146			0.84				-0.164			0.812					-0.179
Prop. of members with non-profit mandatory insurance				1.008		-0.103	0.769**			-0.0998			0.778				-0.129			0.793					-0.166
Prop. of members with for-profit mandatory insurance				0.787		-0.146	0.526**			-0.133			0.450**				-0.144			0.406*					-0.188
Prop. of members with voluntary insurance				0.746*		-0.116	0.463***			-0.0982			0.492***				-0.121			0.369***					-0.104
Expenditure quintile per EA. Base category: 1st quintile
2nd quintile				1.854***		-0.247	1.824***			-0.303			1.532**				-0.328			1.335					-0.357
3rd quintile				2.436***		-0.331	2.691***			-0.44			2.774***				-0.587			2.509***					-0.678
4th quintile				3.037***		-0.429	3.133***			-0.529			3.347***				-0.714			2.669***					-0.735
5th quintile				4.908***		-0.742	5.569***			-1.003			6.600***				-1.592			6.233***					-1.908
Household head economic status. Base category: Employed
Unemployed				1.625**		-0.313	1.286			-0.316			1.087				-0.33			0.718					-0.262
Inactive				1.476***		-0.139	1.530***			-0.169			1.644***				-0.218			1.667***					-0.282
Region. Base category: Greater Buenos Aires
Pampeana				1.134		-0.099	1.14			-0.124			1.153				-0.149			1.046					-0.167
Northwest				1.391***		-0.127	1.203			-0.138			1.092				-0.156			0.91					-0.163
Northeast				0.98		-0.112	0.949			-0.132			1.02				-0.174			0.859					-0.183
Cuyo				1.443***		-0.152	1.559***			-0.2			1.360*				-0.216			1.283					-0.255
Patagonia				0.663***		-0.0718	0.715**			-0.0975			0.725**				-0.115			0.684*					-0.136
Household educational environment. Base category: very low
Low				0.94		-0.107	0.879			-0.118			0.859				-0.144			0.942					-0.192
Medium				0.728**		-0.0931	0.629***			-0.0936			0.655**				-0.124			0.716					-0.167
High				0.627***		-0.0956	0.570***			-0.102			0.500***				-0.115			0.504**					-0.143
Very high				0.556***		-0.0939	0.549***			-0.108			0.503***				-0.13			0.419**					-0.143
Constant				0.0120***		-0.00296	0.00701***			-0.00229			0.00543***				-0.00215			0.00322***					-0.00168
Observations				21523			21523						21523							21523
Note. Standard deviation in parentheses. Parameters expressed as OR. Abbreviations: EA = equivalent adult. ∗p<0.1; ∗∗p<0.05; ∗∗∗p<0.01.
Table A5: Ordered Logit Model: Specification II (Houshold head with long term difficulties variable added)
				0% and 10%			10% and 15%						15% and 20%							20% and 25%
Coef.						SE	Coef.			SE			Coef.				SE			Coef.					SE
Household composition
Prop. of members above 65 YOA				2.789***		-0.598		2.706***		-0.698				2.189**			-0.713				2.135**				-0.798
Household head above 65 YOA				0.852		-0.143		1.126		-0.221				1.462			-0.339				1.609*				-0.45
Household size				1.452***		-0.12		1.463***		-0.147				1.215			-0.16				1.217				-0.188
Household size squared				0.950***		-0.00994		0.950***		-0.0115				0.968*			-0.0163				0.965*				-0.0189
Prop. of member with long term difficulties				2.867***		-0.571		2.678***		-0.589				2.384***			-0.654				2.626***				-0.927
Household head with long term difficulties				0.938		-0.149		0.977		-0.171				1.164			-0.258				1.071				-0.3
Female household head (Base: male)				1.215***		-0.0827		1.182**		-0.1				1.147			-0.118				1.249				-0.169
Prop. of members under 5 YOA				0.813**		-0.0746		0.798*		-0.0949				0.826			-0.142				0.849				-0.198
Health insurance
Prop. of members with PAMI				1.097		-0.15	0.984			-0.165			0.943				-0.184			0.949					-0.203
Prop. of members with non-profit mandatory insurance				1.230**		-0.121	1.06			-0.139			1.091				-0.178			1.163					-0.236
Prop. of members with for-profit mandatory insurance				1.093		-0.201	0.918			-0.231			0.818				-0.259			0.818					-0.369
Prop. of members with voluntary insurance				1.018		-0.154	0.713			-0.152			0.775				-0.191			0.601*					-0.173
Income quintile per EA. Base category: 1st quintile
2nd quintile				0.93		-0.109	0.916			-0.133			0.92				-0.165			0.919					-0.207
3rd quintile				1.008		-0.124	0.806			-0.13			0.741				-0.136			0.609**					-0.143
4th quintile				1.234		-0.158	1.121			-0.185			1.148				-0.227			0.938					-0.239
5th quintile				1.167		-0.166	0.878			-0.161			0.896				-0.204			0.749					-0.203
Household head economic status. Base category: Employed
Unemployed				1.450**		-0.266	1.073			-0.259			0.935				-0.287			0.632					-0.226
Inactive				1.406***		-0.131	1.433***			-0.158			1.550***				-0.201			1.625***					-0.268
Region. Base category: Greater Buenos Aires
Pampeana				1.122		-0.097	1.147			-0.123			1.153				-0.147			1.047					-0.167
Northwest				1.240**		-0.111	1.062			-0.119			0.929				-0.127			0.767					-0.135
Northeast				0.804**		-0.0892	0.764*			-0.105			0.788				-0.13			0.638**					-0.132
Cuyo				1.422***		-0.148	1.495***			-0.189			1.311*				-0.204			1.236					-0.242
Patagonia				0.667***		-0.0729	0.757**			-0.101			0.773*				-0.121			0.742					-0.144
Household educational environment. Base category: very low
Low				1.026		-0.117	0.966			-0.13			0.975				-0.156			1.055					-0.201
Medium				0.898		-0.113	0.799			-0.118			0.875				-0.158			0.937					-0.207
High				0.872		-0.13	0.821			-0.145			0.771				-0.172			0.782					-0.212
Very high				0.837		-0.14	0.866			-0.168			0.87				-0.223			0.75					-0.25
Constant				0.0301***		-0.00727	0.0217***			-0.00691			0.0181***				-0.00693			0.0118***					-0.00579
Observations				21523			21523						21523							21523
Note. Standard deviation in parentheses. Parameters expressed as OR. Abbreviations: EA = equivalent adult. ∗p<0.1; ∗∗p<0.05; ∗∗∗p<0.01.

## Sheet: Table A6 (Pop. and Area by Regi
Table A6: Population and Area Statistics by Region in Argentina
Region	Total population	Sum of Area in km²	Pop./Area
Greater Buenos Aires	12806866	3979.2	3218.45
Pampeana	13766727	821967	16.7485
Northwest	4911412	561091	8.75333
Northeast	3679609	294286	12.5035
Cuyo	2852294	312712	9.12114
Patagonia	2100188	1.67567e+06	1.25334
Total	40117096	7645329	5.24727
Note: own elaboration based on 2022 census data available at https://www.indec.gob.ar/indec/web/Nivel4-Tema-2-41-165
